# Supplementary material for: Diff-seq: A high throughput sequencing-based mismatch detection assay for DNA variant enrichment and discovery
Source: Nucleic Acids Res. 2018 Jan 19;46(7):e42. doi: 10.1093/nar/gky022 (PMC5909455; doi:10.1093/nar/gky022)
Supplement: Supplementary Data [file gky022_supp.zip]

Archive with 2 entries (2 files):
- nar-03139-met-g-2017-File006.pdf
- nar-03139-met-g-2017-File007.xlsx
