# Supplementary material for: Diff-seq: A high throughput sequencing-based mismatch detection assay for DNA variant enrichment and discovery
Source: Nucleic Acids Res. 2018 Jan 19;46(7):e42. doi: 10.1093/nar/gky022 (PMC5909455; doi:10.1093/nar/gky022)
Supplement: Supplementary Data [file gky022_supp.zip › nar-03139-met-g-2017-File007.xlsx]

## Sheet: Sheet1
Table S2
1 kb libraries									% Mapped to reference
Library	Total pairs	Merged pairs	Dedup	*< 8 nt (all reads)	8-14 nt (start with G)	15-18 nt (start with G)	> 18 nt (start with G)	*No G (>7 nt)	8-14 nt	15-18 nt	> 18 nt	*No G	Total used	Total # of reads used	Efficiency (3000 ng)	*Omitted from further analysis	duplicates (%)	total passing filters (%)
1kb-1, TG-CA	257621	246442	231544	66986	3353	108887	22234	30084	30.72	67.7	58.91	24.31	65.33	8784459	3.10836e-06
1kb-2, TC-GA	235006	228463	222073	37595	3003	136004	18561	26910	33.33	75.08	63.7	39.35	72.95	1.14936e+07	4.06698e-06
1kb-3, TT-AA	77032	73434	71481	29328	591	23965	4985	12612	20.47	53.87	34.16	25.56	49.88	1.47338e+06	5.21351e-07
1kb-4, GG-CC	248599	239259	229445	65842	2328	112584	17771	30920	31.36	74.34	55.89	31.3	71.12	9.43572e+06	3.3388e-06
1kb-5, control	95220	91841	88852	30197	716	39100	6895	11944	31.56	65.95	58.1	26.41	64.27	3.00184e+06	1.06219e-06
1kb-6, all mm	35085	33793	33485	6586	392	18873	3153	4481	35.2	72.41	59.63	44.43	69.96	1.56841e+06	5.54976e-07
1kb-7, 2xGG-CC	109748	103447	100068	45821	765	28478	6825	18179	31.37	66.49	35.91	28.9	59.96	2.16259e+06	7.65225e-07
1kb-8, 2xGT-AC	75837	70924	69119	32453	401	15063	4010	17192	26.43	64.1	16.11	21.93	53.44	1.04074e+06	3.68262e-07
Average	141768	135950	130758	39351	1443.62	60369.2	10554.2	19040.2	30.055	67.4925	47.8012	30.2738	63.3637		1.72327e-06
stdev															1.51289e-06
(percentages)									% Mapped to reference
Library	Total pairs	Merged pairs	Dedup	*< 8 nt (all reads)	8-14 nt (start with G)	15-18 nt (start with G)	> 18 nt (start with G)	*No G (>7 nt)	8-14 nt	15-18 nt	> 18 nt	*No G	Total used
1kb-1, TG-CA	257621	95.6607	89.8778	28.9301	1.4481	47.0265	9.60249	12.9928	0.444858	31.8369	5.65683	3.15854	37.9418				10.1222	58.0771
1kb-2, TC-GA	235006	97.2158	94.4967	16.9291	1.35226	61.2429	8.35806	12.1176	0.450708	45.9812	5.32409	4.76829	51.7604				5.50326	70.9532
1kb-3, TT-AA	77032	95.3292	92.7939	41.0291	0.826793	33.5264	6.97388	17.6438	0.169245	18.0607	2.38228	4.50977	20.6139				7.2061	41.3271
1kb-4, GG-CC	248599	96.2429	92.2952	28.6962	1.01462	49.068	7.74521	13.476	0.318186	36.4771	4.3288	4.21799	41.1271				7.70478	57.8278
1kb-5, control	95220	96.4514	93.3123	33.9857	0.805834	44.0058	7.7601	13.4426	0.254321	29.0218	4.50862	3.55019	33.7878				6.68767	52.5717
1kb-6, all mm	35085	96.3175	95.4396	19.6685	1.17067	56.3626	9.41616	13.3821	0.412077	40.8121	5.61485	5.94567	46.8378				4.56035	66.9494
1kb-7, 2xGG-CC	109748	94.2587	91.1798	45.7899	0.76448	28.4586	6.82036	18.1666	0.239817	18.9222	2.44919	5.25016	21.6117				8.82021	36.0435
1kb-8, 2xGT-AC	75837	93.5216	91.1415	46.9524	0.580159	21.7929	5.80159	24.873	0.153336	13.9692	0.934636	5.45466	15.0565				8.85847	28.1746
Average	141768	95.6247	92.5671	32.7476	0.995366	42.6854	7.80973	15.7618	0.305318	29.3852	3.89991	4.60691	33.5921				7.43288	51.4905
**vDNA clonal libraries									% Mapped to reference
Library	Total pairs	Merged pairs	Dedup	*< 8 nt (all reads)	8-14 nt (start with G)	15-18 nt (start with G)	> 18 nt (start with G)	*No G (>7 nt)	8-14 nt	15-18 nt	> 18 nt	*No G	Total used	Total # of reads used	Efficiency (3000 ng)	*Omitted from further analysis	duplicates (%)	total passing filters (%)
L50 (50% each clone)	389247	377632	365321	48609	3362	172479	38524	102347	27.75	71.63	37.56	65.41	64.82	1.38949e+07	1.33175e-05
L10 (10% rare variant)	372103	364064	346588	59542	4620	184147	30710	67569	37.53	70.74	34.53	68.11	64.97	1.42604e+07	1.36677e-05
L5 (5%)	465507	447670	421157	109859	3627	184518	43319	79834	31.57	64.78	30.44	49.43	57.83	1.33862e+07	1.28299e-05
L1 (1%)	439949	428514	393417	122282	3811	172808	29702	64814	27.55	66.92	20.62	42.63	59.53	1.22818e+07	1.17713e-05
L05 (0.5%)	365020	355163	324676	88799	3122	146974	27558	58223	28.35	63.68	23.24	46.37	56.78	1.00883e+07	9.669e-06
L01 (0.1%)	370694	360359	314795	102142	2591	118680	27483	63899	25.74	59.53	20.99	48.6	51.82	7.70858e+06	7.38822e-06
L005 (0.05%)	399998	390058	336011	112191	2410	121907	27974	71529	26.72	58.66	19.5	49.11	50.96	7.76095e+06	7.43841e-06
L001 (0.01%)	459903	451135	445650	35944	4913	298623	26954	79216	33.58	79.43	22.35	63.04	74.09	2.4487e+07	2.34694e-05
L0 (control)	515849	505046	482461	73652	5713	293420	37557	72119	34.4	76.72	27.18	54.46	70.47	2.37285e+07	2.27424e-05
Average	419808	408849	381120	83668.9	3796.56	188173	32197.9	73283.3	30.3544	68.01	26.2678	54.1289	61.2522		1.35882e-05
stdev															5.88442e-06
(percentages)									% Mapped to reference
Library	Total pairs	Merged pairs	Dedup	*< 8 nt (all reads)	8-14 nt (start with G)	15-18 nt (start with G)	> 18 nt (start with G)	*No G (>7 nt)	8-14 nt	15-18 nt	> 18 nt	*No G	Total used
L50 (50% each clone)	389247	97.016	93.8533	13.3058	0.920287	47.213	10.5452	28.0156	0.25538	33.8187	3.96079	18.325	38.0354				6.14674	58.6785
L10 (10% rare variant)	372103	97.8396	93.143	17.1795	1.33299	53.1314	8.86066	19.4955	0.500273	37.5851	3.05959	13.2784	41.1423				6.85697	63.325
L5 (5%)	465507	96.1683	90.4728	26.085	0.861199	43.8122	10.2857	18.9559	0.271881	28.3815	3.13097	9.36989	31.7828				9.52725	54.9591
L1 (1%)	439949	97.4008	89.4233	31.082	0.968692	43.9249	7.54975	16.4746	0.266875	29.3945	1.55676	7.02314	31.2195				10.5767	52.4433
L05 (0.5%)	365020	97.2996	88.9475	27.35	0.961574	45.2679	8.48785	17.9326	0.272606	28.8266	1.97258	8.31537	31.0685				11.0525	54.7173
L01 (0.1%)	370694	97.212	84.9204	32.4471	0.823075	37.7007	8.73044	20.2986	0.21186	22.4432	1.83252	9.86512	24.4871				15.0796	47.2542
L005 (0.05%)	399998	97.515	84.0032	33.3891	0.717238	36.2807	8.32532	21.2877	0.191646	21.2822	1.62344	10.4544	23.0967				15.9968	45.3232
L001 (0.01%)	459903	98.0935	96.9009	8.06552	1.10243	67.0084	6.04824	17.7754	0.370198	53.2248	1.35178	11.2056	54.9445				3.09913	74.1591
L0 (control)	515849	97.9058	93.5276	15.2659	1.18414	60.8174	7.78446	14.9482	0.407343	46.6591	2.11582	8.14076	49.1782				6.47244	69.786
Average	419808	97.3834	90.5769	22.6856	0.985737	48.3507	8.51308	19.4649	0.30534	33.5129	2.28936	10.6642	36.1061				9.42313	57.8495
vDNA clonal libraries, 2nd set									% Mapped to reference
Library	Total pairs	Merged pairs	Dedup	*< 8 nt (all reads)	8-14 nt (start with G)	15-18 nt (start with G)	> 18 nt (start with G)	*No G (>7 nt)	8-14 nt	15-18 nt	> 18 nt	*No G	Total used	Total # of reads used	Efficiency (3000 ng)	*Omitted from further analysis	duplicates (%)	total passing filters (%)
V1_S1 (1:1)	135976	123864	123841	18195	917	62992	16630	25107	52.45	83.35	14.44	21.01	68.77	5.53862e+06	5.30844e-06
V5_S2 (1:4)	156173	145391	145366	23550	1503	82647	19726	17940	46.17	83.06	18.14	51.08	70.19	7.29188e+06	6.98884e-06
V25_S3 (1:24)	159228	147836	147827	12643	1233	95560	14887	23504	50.2	87.32	4.35	20.34	75.85	8.47095e+06	8.11891e-06
V125_S4 (1:124)	134208	122398	122388	20442	831	58801	15592	26722	44.28	84.22	10.87	16.04	68.58	5.1585e+06	4.94412e-06
Average	146396	134872	134856	18707.5	1121	75000	16708.8	23318.2	48.275	84.4875	11.95	27.1175	70.8475		6.34008e-06
stdev															1.48303e-06
(percentages)									% Mapped to reference
Library	Total pairs	Merged pairs	Dedup	*< 8 nt (all reads)	8-14 nt (start with G)	15-18 nt (start with G)	> 18 nt (start with G)	*No G (>7 nt)	8-14 nt	15-18 nt	> 18 nt	*No G	Total used
V1_S1 (1:1)	135976	91.0925	91.0756	14.6922	0.740466	50.8652	13.4285	20.2736	0.388374	42.3962	1.93908	4.25948	44.724				8.92437	65.0342
V5_S2 (1:4)	156173	93.0961	93.0801	16.2005	1.03394	56.8544	13.5699	12.3413	0.477371	47.2233	2.46158	6.30392	50.1565				6.91989	71.4583
V25_S3 (1:24)	159228	92.8455	92.8398	8.55256	0.834083	64.6431	10.0706	15.8997	0.41871	56.4464	0.438069	3.23399	57.303				7.16017	75.5478
V125_S4 (1:124)	134208	91.2002	91.1928	16.7026	0.678988	48.0447	12.7398	21.8338	0.300656	40.4633	1.38482	3.50215	42.1517				8.80722	61.4635
Average	146396	92.0586	92.0471	14.037	0.82187	55.1019	12.4522	17.5871	0.396278	46.6323	1.55589	4.32488	48.5838
vDNA, population libraries									% Mapped to reference
Library	Total pairs	Merged pairs	Dedup	*< 8 nt (all reads)	8-14 nt (start with G)	15-18 nt (start with G)	> 18 nt (start with G)	*No G (>7 nt)	8-14 nt	15-18 nt	> 18 nt	*No G	Total used	Total # of reads used	Efficiency (3000 ng)	*Omitted from further analysis	duplicates (%)	total passing filters (%)
M4150 replicate 1	1781311	1534995	1461615	508142	12730	319632	474057	147054	30.36	73.37	55.04	31.56	61.92	8784459	3.20934e-06
M4150 replicate 2	148051	134214	134200	18804	907	90606	13481	10402	56.45	87.55	19.77	38.49	78.58	1.14936e+07	4.1991e-06
V4240 replicate 1	349307	295412	293922	53927	2991	81364	109236	46404	34.3	71.17	54.18	44.68	61.01	1.47338e+06	5.32466e-07
V4240 replicate 2	225256	207216	207144	26919	1987	135751	23710	18777	51.03	80.58	22.86	44.78	71.74	9.43572e+06	3.40999e-06
V4240 1:4	1053257	889934	867572	196523	7852	278545	221469	163183	21.8	47.2	52.33	48.41	49.04	3.00184e+06	1.08484e-06
V4240 control	1013277	851311	819777	315727	8450	199180	213239	83181	25.27	46.3	51.3	16.74	48.41	1.56841e+06	5.66808e-07
Average															2.16709e-06
stdev															1.62261e-06
(percentages)									% Mapped to reference
Library	Total pairs	Merged pairs	Dedup	*< 8 nt (all reads)	8-14 nt (start with G)	15-18 nt (start with G)	> 18 nt (start with G)	*No G (>7 nt)	8-14 nt	15-18 nt	> 18 nt	*No G	Total used
M4150 replicate 1	1781311	86.1722	82.0528	34.7658	0.870954	21.8684	32.4338	10.0611	0.264422	16.0449	17.8516	3.17527	34.1632				17.9472	55.1731
M4150 replicate 2	148051	90.6539	90.6444	14.0119	0.675857	67.5156	10.0455	7.75112	0.381521	59.11	1.98599	2.98341	61.4786				9.35556	78.237
V4240 replicate 1	349307	84.5709	84.1443	18.3474	1.01762	27.6822	37.165	15.7879	0.349043	19.7014	20.136	7.05402	40.1841				15.8557	65.8648
V4240 replicate 2	225256	91.9913	91.9594	12.9953	0.959236	65.5346	11.4461	9.06471	0.489498	52.8078	2.61659	4.05918	55.9141				8.04063	77.94
V4240 1:4	1053257	84.4935	82.3704	22.6521	0.905055	32.1063	25.5274	18.8092	0.197302	15.1542	13.3585	9.10551	28.7074				17.6296	58.5388
V4240 control	1013277	84.0156	80.9035	38.5138	1.03077	24.2969	26.0118	10.1468	0.260475	11.2494	13.3441	1.69857	24.8534				19.0965	51.3394
min				8.06552				7.75112					15.0565				3.09913	28.1746
max				46.9524				28.0156					61.4786				19.0965	78.237
														% Avg efficiency =	0.000646084
														Avg efficiency	6.46084e-06
														stdev	6.38575e-06
